# Supplementary material for: Fermentation by Multiple Bacterial Strains Improves the Production of Bioactive Compounds and Antioxidant Activity of Goji Juice
Source: Molecules. 2019 Sep 28;24(19):3519. doi: 10.3390/molecules24193519 (PMC6804111; doi:10.3390/molecules24193519)
Supplement: Supplementary file 1 [file molecules-24-03519-s001.zip]

Archive with 6 entries (5 files):
- Supplementary files/Figure 1..jpg
- Supplementary files/Figure 2..jpg
- Supplementary files/Figure 3..jpg
- Supplementary files/Original data.xls
- Supplementary files/Supplementary table 1..doc
- Supplementary files/
