# Supplementary material for: Fermentation by Multiple Bacterial Strains Improves the Production of Bioactive Compounds and Antioxidant Activity of Goji Juice
Source: Molecules. 2019 Sep 28;24(19):3519. doi: 10.3390/molecules24193519 (PMC6804111; doi:10.3390/molecules24193519)
Supplement: Supplementary file 1 [file molecules-24-03519-s001.zip › Supplementary files/Original data.xls]

## Sheet: Figure 1.
Figure 1. The contents of volatile compounds in the fermented goji juice by different bacteria (µg/100 g)
volatile compounds	Samples
	CK	SLV	SZP	SZVP
Formic acid	24.2951	35.367	46.7991	52.1816
Acetic acid	0	2.54282	7.99665	8.89461
Heptanoic acid	0	0	8.40143	6.0603
Octanoic acid	0	29.4819	32.1538	25.1775
n-Hexadecanoic acid	4.88922	29.7395	28.3594	36.5498
Dimethyl-silanediol	4.10681	5.50123	3.61186	10.983
1-Hexanol	8.02084	5.11191	4.29548	6.14226
1-Octen-3-ol	8.24727	0	0	5.2072
Benzyl alcohol	11.9948	18.4509	18.8349	27.4603
1-Octanol	0	19.2269	14.1144	31.7194
Isophytol	2.8978	0	8.24731	10.1175
Linalool	0	0	0	2.2264
2,6-Dimethyl-cyclohexanol	9.05849	0	0	0
Phenylethyl Alcohol	10.3066	36.2573	37.0389	49.4001
(Z)-3-Nonen-1-ol	0	9.50673	15.9896	27.5098
1-Nonanol	0	6.41674	7.89895	11.4325
Levomenthol	0	14.1123	13.2506	9.5573
α-Terpineol	3.394	3.87207	0	0
Geraniol	0	0	11.9262	24.6046
2,4-Decadien-1-ol	0	7.75336	5.04569	6.32377
Acetoin	0	8.71871	0	0
6-Methyl-5-hepten-2-one	10.5223	33.1673	25.0665	25.9895
6-Methyl-3,5-heptadiene-2-one	6.94676	20.9931	15.8495	16.8924
2-n-Hexylcyclopentanone	2.94999	4.23422	4.26842	6.95632
(E)-1-(2,6,6-Trimethyl-1,3-cyclohexadien-1-yl)-2-Buten-1-one	0	0	3.9578	5.86535
(E)-6,10-Dimethyl-5,9-undecadien-2-one	2.89725	6.27506	4.74987	5.75348
trans-β-Ionone	24.3823	34.5205	29.1059	38.6692
(R)-5,6,7,7a-Tetrahydro-4,4,7a-trimethyl-2(4H)-benzofuranone	12.9691	13.0544	9.84124	16.5835
Hexanal	6.16999	4.52586	0	4.26688
(E)-2-Heptenal	0	3.762	0	3.1237
Benzaldehyde	4.63395	10.1374	5.54924	9.36328
(E,E)-2,4-Heptadienal	3.49327	7.68205	1.66002	4.6694
Benzeneacetaldehyde	2.28716	15.8691	7.15143	10.4902
(E)-2-Octenal	7.61367	16.3067	11.7896	13.8591
Nonanal	6.76861	0	0	0
(E)-2-Nonenal	8.37044	18.2016	10.617	14.0488
2,6,6-Trimethyl-1,3-cyclohexadiene-1-carboxaldehyde	11.499	12.3512	9.15381	14.8012
3,5-Dimethyl-benzaldehyde	19.0159	48.5862	52.4405	69.7934
2,6,6-Trimethyl-1-cyclohexene-1-carboxaldehyde	9.89833	0	0	0
(E,E)-2,4-Decadienal	11.8886	16.2903	11.7894	14.8667
trans-4,5-Epoxy-(E)-2-decenal	0	3.94031	0	0
Methoxy-phenyl-oxime	0	0	0	14.1559
Formic acid heptyl ester	0	0	0	3.81462
Dihydro-5-pentyl-2(3H)-furanone	0	0	0	6.48007
1,2-Benzenedicarboxylic acid bis(2-methylpropyl) ester	3.75481	5.68412	4.32759	4.97069
Hexadecanoic acid methyl ester	0	3.2519	3.20424	5.48848
Hexadecanoic acid ethyl ester	4.07994	4.78089	4.71201	8.3075
2,3-Nonadiene	0	6.4893	0	0
3-Ethyl-2-methyl-1,3-hexadiene	15.9363	19.8823	10.2615	11.4592
(E,E)-2,6-Nonadienal	2.26747	9.28771	0	0
2-Pentyl-furan	3.63294	31.6598	23.3796	42.2471
Tetramethyl-pyrazine	9.83477	0	0	0
2-Methoxy-phenol	0	10.6455	6.43667	9.60358
2,5-Dimethyl-phenol	0	14.2756	9.39203	12.3041
Naphthalene	0	0	0	28.505
4-(9-Borabicyclo[3.3.1]non-9-yloxy)-2-thiapentane	3.75921	5.68715	7.2609	13.6112
2,4,5-Trimethyl-phenol	0	8.28566	9.08579	12.5252
2,3-Dihydro-2,2-dimethyl-7-benzofuranol	4.52646	13.0722	12.7438	17.6307
N,N-Dibutyl-formamide	4.09603	8.12298	10.9451	17.7238
2-Methoxy-4-vinylphenol	9.82989	61.8307	53.2516	67.8571
4-(1H-Pyrazol-1-yl)benzeneamine	0	0	0	6.49042
2,4-Di-tert-butylphenol	6.3399	0	0	5.6445

## Sheet: Figure 2.
Figure 2. Contents of total phenols (a) and flavonoids (b) in raw juice and fermented goji juices (mg/100mL).
		1	2	3	mean	sd	mean value ± standard deviation
Figure 2a	CK	466.134	466.134	469.136	467.135	1.73329	467.13±1.73
	SLV	589.222	600.23	592.224	593.892	5.69032	593.89±5.69
	SZP	524.176	529.179	508.164	520.506	10.9775	520.51±10.98
	SZVP	491.152	496.156	512.167	499.825	10.9775	499.82±10.98
		1	2	3	mean	sd	mean value ± standard deviation
Figure 2b	CK	35.1529	34.91	35.8817	35.3149	0.505713	35.31±0.51
	SLV	40.9834	41.4693	39.4043	40.619	1.07963	40.62±1.08
	SZP	36.3676	35.7603	36.732	36.2866	0.490908	36.29±0.49
	SZVP	36.3676	35.6388	37.2179	36.4081	0.790322	36.41±0.79

## Sheet: Figure 3.
Figure 3. The DPPH free radical scavenging rate (a) and hydroxyl radical scavenging rate (b) of raw juice and fermented goji juices
		1	2	3	mean	sd	mean value ± standard deviation
Figure 3a	CK	61.0613	54.8108	59.6774	58.5165	3.28298	58.52±3.28
	SLV	67.3113	61.6216	77.9032	68.9454	8.26289	68.95±8.26
	SZP	70.3774	65.2973	82.4194	72.698	8.79376	72.7±8.79
	SZVP	78.9623	80.3784	81.2903	80.2103	1.17309	80.21±1.17
		1	2	3	mean	sd	mean value ± standard deviation
Figure 3b	CK	82.5898	88.2216	76.3443	82.3852	5.94127	82.39±5.94
	SLV	79.8144	76.7635	67.5988	74.7255	6.35766	74.73±6.36
	SZP	80.7934	86.5269	68.8323	78.7176	9.0281	78.72±9.03
	SZVP	70.8683	75.9281	64.6557	70.484	5.64604	70.48±5.65
